# Supplementary material for: Early Depth Engagement in Art Perception: visual dynamics and aesthetic experience
Source: Front Psychol. 2026 Apr 16;17:1781822. doi: 10.3389/fpsyg.2026.1781822 (PMC13130483; doi:10.3389/fpsyg.2026.1781822)
Supplement: Supplementary file 3 [file Table_1.xlsx]

## Sheet: Sheet1
Figure 1. Schematic overview of time-binned gaze analysis.
Schematic illustration of the time-binning procedure used to analyse gaze behaviour during free viewing. Eye-movement data recorded over the 30-s viewing period were segmented into non-cumulative time bins of 3 s (0–3, 3–6, …, 27–30 s) as well as cumulative time windows spanning the entire viewing interval (0–30 s). For each time bin or window, multiple gaze metrics were computed, including hit c…
Figure 2-1. Time-course of cumulative dwell ratio at depth-related points (DP) during free viewing (12 images).
The figure shows the cumulative proportion of fixation time allocated to depth-related points (DP) as a function of viewing time (3–30 s) for the high- and low-evaluation groups. During the early viewing phase (0–6 s), both groups exhibited similarly low DP dwell ratios with substantial variability. After approximately 6 s, the high-evaluation group consistently showed higher cumulative DP dwell …
Figure 2-2. Time-course of cumulative revisits to depth-related points (DP) during free viewing (12 images).
This figure plots the cumulative number of revisits to DP across successive cumulative time windows. While revisit counts were comparable between groups in the initial viewing phase, the high-evaluation group began to show a greater accumulation of revisits after approximately 6 s. This divergence increased gradually over time, indicating sustained re-engagement with depth-related regions in the …
Figure 2-3. Time-course of mean dwell duration per visit to depth-related points (DP) during free viewing (12 images).
The figure depicts changes in the mean dwell duration per visit to DP across cumulative time windows. At around 6 s, the high-evaluation group showed markedly longer dwell durations per visit compared to the low-evaluation group, indicating deeper engagement with DP upon initial access. Although the group difference decreased slightly at later time windows, longer dwell durations in the high-eval…
Figure 3-1. Time-course of Hnorm (BIN) for the 12-image and 20-image stimulus sets
Time-course of normalized entropy (Hnorm) of gaze state distributions, computed in 3-s bins, for high- and low-aesthetic-evaluation groups. Results are shown separately for the 12-image primary stimulus set and the 20-image secondary stimulus set. Points indicate group medians, and error bars represent interquartile ranges. The vertical dashed line denotes the end of the initial viewing phase (6 …
Figure 3-2.
Time-course of NeffNorm (BIN) for the 12-image and 20-image stimulus sets
Time-course of the normalized effective number of gaze states (NeffNorm), computed in 3-s bins, for high- and low-aesthetic-evaluation groups. Data are shown for both the 12-image primary stimulus set and the 20-image secondary stimulus set. Points represent group medians with interquartile ranges. The vertical dashed line indicates the boundary between the initial (0–6 s) and subsequent viewing …
Figure 3-3. Time-course of transition variability (TV, BIN) for the 12-image and 20-image stimulus sets
Time-course of transition variability (TV), reflecting variability in gaze state transitions, computed in 3-s bins for high- and low-aesthetic-evaluation groups. Results are presented for the 12-image and 20-image stimulus sets. Median values and interquartile ranges are shown. The dashed vertical line marks the end of the initial viewing period (6 s).
Figure 3-4. Time-course of state switching probability (Switch, BIN) for the 12-image and 20-image stimulus sets
Time-course of state switching probability (Switch), indicating the likelihood of transitions between gaze states, computed in 3-s bins for high- and low-aesthetic-evaluation groups. Data are shown separately for the 12-image primary stimulus set and the 20-image secondary stimulus set. Points indicate medians and error bars denote interquartile ranges. The vertical dashed line represents the end…
